# Supplementary material for: Palliating Salt Stress in Mustard through Plant-Growth-Promoting Rhizobacteria: Regulation of Secondary Metabolites, Osmolytes, Antioxidative Enzymes and Stress Ethylene
Source: Plants (Basel). 2023 Feb 5;12(4):705. doi: 10.3390/plants12040705 (PMC9963382; doi:10.3390/plants12040705)
Supplement: Supplementary file 1 [file plants-12-00705-s001.zip]

Archive with 1 entries (1 files):
- plants-2099681-supplementary.pdf
